# Supplementary material for: Polycyclic Aromatic Hydrocarbons (PAHs) in the Dissolved Phase, Particulate Matter, and Sediment of the Sele River, Southern Italy: A Focus on Distribution, Risk Assessment, and Sources
Source: Toxics. 2022 Jul 19;10(7):401. doi: 10.3390/toxics10070401 (PMC9324633; doi:10.3390/toxics10070401)
Supplement: Supplementary file 1 [file toxics-10-00401-s001.zip]

Archive with 1 entries (1 files):
- toxics-1792423-supplementary.pdf
